# Supplementary material for: Probenecid-Blocked Pannexin-1 Channel Protects Against Early Brain Injury via Inhibiting Neuronal AIM2 Inflammasome Activation After Subarachnoid Hemorrhage
Source: Front Neurol. 2022 Mar 23;13:854671. doi: 10.3389/fneur.2022.854671 (PMC8983901; doi:10.3389/fneur.2022.854671)
Supplement: Supplementary file 1 [file Data_Sheet_1.xlsx]

## Sheet: figure1-pannexin-1 times course
sham	6h	12h	24h	48h	72h
1.03311	2.24921	3.69026	3.85648	2.19851	1.78961
1.12565	2.47081	3.37119	4.29761	1.94326	1.53436
0.856616	2.20784	3.05213	4.04792	2.25376	2.17248
0.984623	1.88319	3.81788	3.53742	1.77041	1.66198

## Sheet: figure 1-AIM2 time course
sham	6h	12h	24h	48h	72h
0.817638	2.29177	10.5375	15.7295	7.2361	4.38087
1.04208	2.57233	8.293	17.9739	6.37582	3.25865
0.705416	2.37373	9.41523	14.6072	5.62027	5.5031
1.43486	1.92344	12.7819	16.2906	6.24019	3.81976

## Sheet: figure 2-SAH grade
Sham	SAH	SAH+Pro
0	9	15
0	16	12
0	12	14
0	12	12
0	13	10
0	14	12
0	12	12
0	16	13
0	10	13
0	8	14
0	12	16
0	12	15
0	15	14
0	12	15
0	14	12
0	13	14
0	14	13
0	14	13
0	10	12
0	13	12
0	15	12

## Sheet: figure 2-pannexin-1
Sham	SAH	SAH+Pro
1.04205	3.9006	1.85729
0.611984	4.24511	2.51619
1.23049	4.67963	2.15917
1.41457	2.72673	1.61483
0.877591	3.43078	1.47334
0.823315	3.90564	1.93532

## Sheet: figure 2-Neurological scores
Sham	SAH	SAH+Pro
18	11	14
18	12	12
17	9	10
18	10	12
17	14	14
18	10	14
18	14	12
17	12	10
18	9	12
17	10	16
18	10	12
18	8	14
17	9	11
18	16	12
18	10	9
18	10	15
17	12	10
18	8	15
18	12	16
18	10	10
18	8	12

## Sheet: figure 2-water content
Sham	SAH	SAH+Pro
0.78578	0.795212	0.794584
0.788353	0.797048	0.792915
0.78169	0.80876	0.789551
0.784892	0.807779	0.791633
0.787322	0.81292	0.787823
0.782991	0.798666	0.805307

## Sheet: figure 3-AIM2
Sham	SAH	SAH+Pro
0.831909	1.78983	0.530181
1.22649	2.01407	0.260814
0.734055	2.11215	0.480349
1.01963	3.02903	0.738033
0.871043	2.61888	0.593661
1.31687	1.72056	0.548181

## Sheet: figure 3-P2X7R
Sham	SAH	SAH+Pro
0.869185	2.66519	1.4678
1.36162	1.95938	1.23197
0.8829	3.2783	1.88172
0.812309	2.57203	1.61293
1.11092	3.10519	1.39023
0.96307	3.58207	1.33492

## Sheet: figure 3-ASC
Sham	SAH	SAH+Pro
1.07959	1.67433	0.802087
0.96638	1.70242	0.94533
1.16034	1.46516	0.806683
1.02631	1.37876	0.765992
0.844895	1.51535	0.62282
0.922489	1.32967	0.577139

## Sheet: figure 3-caspase-1
Sham	SAH	SAH+Pro
0.992229	3.2524	1.46873
1.23895	3.50109	1.89512
0.657993	1.83369	1.92656
0.78505	2.19598	1.57903
1.30397	2.56929	1.41724
1.02181	3.09709	1.54681

[truncated: 7 more sheets: figure 4-IL-18, figure 4-IL-1b, figure 4-ROS, figure 5-AIM2（+）, figure 5-caspase-1（+）, figure 6-JC-1, figure 6-LDH]
